# Supplementary material for: Study on the Neuroprotective Effects of Eight Iridoid Components Using Cell Metabolomics
Source: Molecules. 2024 Mar 27;29(7):1497. doi: 10.3390/molecules29071497 (PMC11013420; doi:10.3390/molecules29071497)
Supplement: Supplementary file 1 [file molecules-29-01497-s001.zip]

Archive with 1 entries (1 files):
- molecules-2836492-supplementary.pdf
